# Supplementary material for: Water-Soluble Inclusion Complexation of Naphthyl-Containing Thiosemicarbazides and Thioureas with β-Cyclodextrin
Source: Molecules. 2026 Apr 15;31(8):1290. doi: 10.3390/molecules31081290 (PMC13119154; doi:10.3390/molecules31081290)
Supplement: Supplementary file 1 [file molecules-31-01290-s001.zip]

Archive with 1 entries (1 files):
- molecules-4206708-supplementary.pdf
